# Supplementary material for: Combined Analysis of Second- and Third-Generation Transcriptome Sequencing for Gene Characteristics and Identification of Key Splicing Variants in Wound Healing of Ganxi Goat Skin
Source: Animals (Basel). 2024 Oct 26;14(21):3085. doi: 10.3390/ani14213085 (PMC11544938; doi:10.3390/ani14213085)
Supplement: Supplementary file 1 [file animals-14-03085-s001.zip]

Archive with 1 entries (1 files):
- animals-3219534-supplementary.pdf
